# Supplementary material for: Analysis of Molar Substitution of Hydroxybutyl Group by Zeisel Reaction in Starch Ethers
Source: Molecules. 2021 Sep 11;26(18):5509. doi: 10.3390/molecules26185509 (PMC8465643; doi:10.3390/molecules26185509)
Supplement: Supplementary file 1 [file molecules-26-05509-s001.zip]

Archive with 1 entries (1 files):
- molecules-1368383-supplementary.pdf
